# Supplementary material for: Identification of Aly1 and Aly2 as Modulators of Cytoplasmic pH in Saccharomyces cerevisiae
Source: Curr Issues Mol Biol. 2023 Dec 25;46(1):171–82. doi: 10.3390/cimb46010013 (PMC10814103; doi:10.3390/cimb46010013)
Supplement: Supplementary file 1 [file cimb-46-00013-s001.zip]

Archive with 1 entries (1 files):
- cimb-2711493-supplementary.pdf
